# Supplementary material for: ARGem: a new metagenomics pipeline for antibiotic resistance genes: metadata, analysis, and visualization
Source: Front Genet. 2023 Sep 15;14:1219297. doi: 10.3389/fgene.2023.1219297 (PMC10558085; doi:10.3389/fgene.2023.1219297)
Supplement: Supplementary file 2 [file Table1.XLSX]

## Sheet: Instructions
Blue columns are required
Yellow columns are suggested	You may leave these columns out
Extra column(s) can be added to the end of the spreadsheet if no existing column fits your metadata column(s)
◆ Please do not copy the existing column to create a new column, since the values will be validated by the existing column's standard.
◆ The new column need to be named according to the following standard:
1. Avoid special characters. Use English alphabet letters, numbers and “_” 2. Use lower case except for special cases such as DNA 3 .Avoid spaces, use “_” instead
It is encouraged to fill in and add as many columns as you can.
The more columns filled in, the better result can be expected and more analysis can be performed.
Column description can be displayed when hovering over the header
For the measurements, please convert the values into the given unit in column description.
◆ If it is difficult to do so, please use a custom column and include the unit in your column name.
◆ Recommended units for this template:
qPCR gene measurements: gc/mL DNA concentration: ng/μl Other concentrations: ng/mL
Please provide unique file names (including extensions) in the filename column.
After filling in this spreadsheet, you can upload it on the metadata webpage and submit it.

## Sheet: Metadata
sample_id	DNA_sequencing_platform	DNA_extraction_method	paired_or_single_reads	sample_media	experiment_type	water_age	NCBI_SRA_number	num_total_reads	water_type	sample_matrix	water_application_or_use	sample_collection_location	location	date_collected	pH	temperature_C	total_chlorine_(milligram_per_liter)	free_chlorine_(milligram_per_liter)	total_organic_carbon_(milligram_per_liter)	dissolved_organic_carbon_(milligram_per_liter)	biodegradable_dissolved_organic_carbon_(milligram_per_liter)	turbidity_(NTU)	electrical_conductivity_(Siemens_per_meter)	dissolved_oxygen_(milligram_per_liter)	alkalinity_(milligram_per_liter)	chloride_(milligram_per_liter)	ammonia_(milligram_per_liter)	nitrate_(milligram_per_liter)	nitrite_(milligram_per_liter)	sulfate_(milligram_per_liter)	phosphate_(milligram_per_liter)	fluoride_(milligram_per_liter)	sodium_(microgram_per_liter)	magnesium_(microgram_per_liter)	aluminum_(microgram_per_liter)	silicon_(microgram_per_liter)	phosphorus_(microgram_per_liter)	sulfur_(as_sulfate_microgram_per_liter)	potassium__(microgram_per_liter)	calcium_(microgram_per_liter)	titanium_(microgram_per_liter)	vanadium_(microgram_per_liter)	chromium_(microgram_per_liter)	iron_(microgram_per_liter)	manganese_(microgram_per_liter)	cobalt_(microgram_per_liter)	nickel_(microgram_per_liter)	copper_(microgram_per_liter)	zinc_(microgram_per_liter)
[truncated: 12 more columns]

## Sheet: appendix
DNA extraction kit
DNeasy Power(Max)Soil Kit from QIAGEn
E.Z.N.A.® Soil DNA Kit from Omega Bio-tek
FastDNA Spin Kit For Soil from MP Biomedicals
GenElute™ Soil DNA Isolation Kit from Sigma-Aldrich
PowerSoil DNA Isolation Kit from Mobio
Soil DNA Extraction Kit from Geneaid
Soil DNA Isolation Kit from Norgen Biotek Corp.
Soil Genomic DNA Kit from BioVision
Other kit
Traditonal extraction protocol
