# Supplementary material for: ARGem: a new metagenomics pipeline for antibiotic resistance genes: metadata, analysis, and visualization
Source: Front Genet. 2023 Sep 15;14:1219297. doi: 10.3389/fgene.2023.1219297 (PMC10558085; doi:10.3389/fgene.2023.1219297)
Supplement: Supplementary file 3 [file DataSheet1.CSV]

Gene
adeL
adeN
adeR
ArmR
AxyZ
baeR
baeS
Bartonella_bacilliformis_gyrA_conferring_resistance_to_fluoroquinolones
Bartonella_bacilliformis_gyrB_conferring_resistance_to_aminocoumarin
basR
basS
Borrelia_burgdorferi_murA_with_mutation_conferring_resistance_to_fosfomycin
Brucella_suis_mprF
Burkholderia_pseudomallei_Omp38
Campylobacter_jejuni_gyrA_conferring_resistance_to_fluoroquinolones
Capnocytophaga_gingivalis_gyrA_conferring_resistance_to_fluoroquinolones
CarO
Chlamydia_trachomatis_intrinsic_murA_conferring_resistance_to_fosfomycin
Clostridium_difficile_EF-Tu_mutants_conferring_resistance_to_elfamycin
Clostridium_difficile_gyrA_conferring_resistance_to_fluoroquinolones
cmeR
cpxA
CRP
D-Ala-D-Ala_ligase
DnaA
emrR
Enterobacter_aerogenes_acrR_with_mutation_conferring_multidrug_antibiotic_resistance
Enterobacter_aerogenes_omp36_with_mutation
Enterobacter_cloacae_acrA
Enterobacter_cloacae_rob
Enterococcus_faecalis_drmA_with_mutation_conferring_daptomycin_resistance
Enterococcus_faecalis_gdpD_with_mutation_conferring_daptomycin_resistance
Enterococcus_faecalis_gshF_with_mutation_conferring_daptomycin_resistance
Enterococcus_faecalis_liaF_mutant_conferring_daptomycin_resistance
Enterococcus_faecalis_liaR_mutant_conferring_daptomycin_resistance
Enterococcus_faecalis_liaS_mutant_conferring_daptomycin_resistance
Enterococcus_faecalis_YvlB_with_mutation_conferring_daptomycin_resistance
Enterococcus_faecalis_YybT_with_mutation_conferring_daptomycin_resistance
Enterococcus_faecium_cls_conferring_resistance_to_daptomycin
Enterococcus_faecium_EF-Tu_mutants_conferring_resistance_to_GE2270A
Enterococcus_faecium_liaF_mutant_conferring_daptomycin_resistance
Enterococcus_faecium_liaR_mutant_conferring_daptomycin_resistance
Enterococcus_faecium_liaS_mutant_conferring_daptomycin_resistance
Escherichia_coli_CpxR
Escherichia_coli_CyaA_with_mutation_conferring_resistance_to_fosfomycin
Escherichia_coli_EF-Tu_mutants_conferring_resistance_to_Enacyloxin_IIa
Escherichia_coli_EF-Tu_mutants_conferring_resistance_to_kirromycin
Escherichia_coli_EF-Tu_mutants_conferring_resistance_to_Pulvomycin
Escherichia_coli_emrE
Escherichia_coli_folP_with_mutation_conferring_resistance_to_sulfonamides
Escherichia_coli_GlpT_with_mutation_conferring_resistance_to_fosfomycin
Escherichia_coli_gyrA_conferring_resistance_to_fluoroquinolones
Escherichia_coli_gyrA_with_mutation_conferring_resistance_to_triclosan
Escherichia_coli_gyrB_conferring_resistance_to_aminocoumarin
Escherichia_coli_LamB
Escherichia_coli_marR_mutant_conferring_antibiotic_resistance
Escherichia_coli_mdfA
Escherichia_coli_MipA
Escherichia_coli_murA_with_mutation_conferring_resistance_to_fosfomycin
Escherichia_coli_nfsA_mutations_conferring_resistance_to_nitrofurantoin
Escherichia_coli_parC_conferring_resistance_to_fluoroquinolone
Escherichia_coli_parE_conferring_resistance_to_fluoroquinolones
Escherichia_coli_PtsI_with_mutation_conferring_resistance_to_fosfomycin
Escherichia_coli_rob
Escherichia_coli_rpoB_mutants_conferring_resistance_to_rifampicin
Escherichia_coli_soxR_with_mutation_conferring_antibiotic_resistance
Escherichia_coli_soxS_with_mutation_conferring_antibiotic_resistance
Escherichia_coli_UhpA_with_mutation_conferring_resistance_to_fosfomycin
Escherichia_coli_UhpT_with_mutation_conferring_resistance_to_fosfomycin
evgA
evgS
golS
H-NS
Haemophilus_influenzae_PBP3_conferring_resistance_to_beta-lactam_antibiotics
Haemophilus_parainfluenzae_gyrA_conferring_resistance_to_fluoroquinolones
Haemophilus_parainfluenzae_parC_conferring_resistance_to_fluoroquinolones
Klebsiella_mutant_PhoP_conferring_antibiotic_resistance_to_colistin
Klebsiella_pneumoniae_acrA
Klebsiella_pneumoniae_acrR_with_mutation_conferring_multidrug_antibiotic_resistance
Klebsiella_pneumoniae_OmpK35
Klebsiella_pneumoniae_OmpK36
Klebsiella_pneumoniae_OmpK37
Klebsiella_pneumoniae_ramR_mutants
Listeria_monocytogenes_mprF
LlmA_23S_ribosomal_RNA_methyltransferase
lmrA
mepR
mexR
MexS
MexT
mgrA
mgrB
Moraxella_catarrhalis_M35
Morganella_morganii_gyrB_conferring_resistance_to_fluoroquinolone
mtrA
mtrR
mupA
mupB
Mycobacterium_bovis_embB_mutations_conferring_resistance_to_ethambutol
Mycobacterium_leprae_folP_with_mutation_conferring_resistance_to_dapsone
Mycobacterium_leprae_gyrB_conferring_resistance_to_fluoroquinolone
Mycobacterium_leprae_rpoB_mutations_conferring_resistance_to_rifampicin
Mycobacterium_tuberculosis_embA_mutant_conferring_resistance_to_ethambutol
Mycobacterium_tuberculosis_embB_mutants_conferring_resistance_to_rifampicin
Mycobacterium_tuberculosis_embB_mutations_conferring_resistance_to_ethambutol
Mycobacterium_tuberculosis_embR_mutant_conferring_resistance_to_ethambutol
Mycobacterium_tuberculosis_ethA_with_mutation_conferring_resistance_to_ethionamide
Mycobacterium_tuberculosis_folC_with_mutation_conferring_resistance_to_para-aminosalicylic_acid
Mycobacterium_tuberculosis_gidB_mutation_conferring_resistance_to_streptomycin
Mycobacterium_tuberculosis_gyrA_conferring_resistance_to_fluoroquinolones
Mycobacterium_tuberculosis_gyrB_mutant_conferring_resistance_to_fluoroquinolone
Mycobacterium_tuberculosis_inhA_mutations_conferring_resistance_to_isoniazid
Mycobacterium_tuberculosis_iniA_mutant_conferring_resistance_to_Ethambutol
Mycobacterium_tuberculosis_iniB_with_mutation_conferring_resistance_to_ethambutol
Mycobacterium_tuberculosis_iniC_mutant_conferring_resistance_to_ethambutol
Mycobacterium_tuberculosis_intrinsic_murA_conferring_resistance_to_fosfomycin
Mycobacterium_tuberculosis_kasA_mutant_conferring_resistance_to_isoniazid
Mycobacterium_tuberculosis_katG_mutations_conferring_resistance_to_isoniazid
Mycobacterium_tuberculosis_mutant_embC_conferring_resistance_to_ethambutol
Mycobacterium_tuberculosis_pncA_mutations_conferring_resistance_to_pyrazinamide
Mycobacterium_tuberculosis_ribD_with_mutation_conferring_resistance_to_para-aminosalicylic_acid
Mycobacterium_tuberculosis_rpoB_mutants_conferring_resistance_to_rifampicin
Mycobacterium_tuberculosis_rpsL_mutations_conferring_resistance_to_Streptomycin
Mycobacterium_tuberculosis_thyA_with_mutation_conferring_resistance_to_para-aminosalicylic_acid
Mycobacterium_tuberculosis_tlyA_mutations_conferring_resistance_to_aminoglycosides
Mycobaterium_leprae_gyrA_conferring_resistance_to_fluoroquinolones
Mycoplasma_hominis_parC_conferring_resistance_to_fluoroquinolone
nalC
nalD
Neisseria_gonorrhoeae_gyrA_conferring_resistance_to_fluoroquinolones
Neisseria_gonorrhoeae_parC_conferring_resistance_to_fluoroquinolone
Neisseria_meningititis_PBP2_conferring_resistance_to_beta-lactam
NmcR
rpoB2
Nocardia_rifampin_resistant_beta-subunit_of_RNA_polymerase_(rpoB2)
Nocardia-rifampin-resistant-beta-subunit-of-RNA-polymerase-(rpoB2)
Planobispora_rosea_EF-Tu_mutants_conferring_resistance_to_inhibitor_GE2270A
porin_OmpC
Propionibacterium_acnes_gyrA_conferring_resistance_to_fluoroquinolones
Pseudomonas_aeruginosa_CpxR
Pseudomonas_aeruginosa_emrE
Pseudomonas_aeruginosa_gyrA_and_parC_conferring_resistance_to_fluoroquinolone
Pseudomonas_aeruginosa_gyrA_conferring_resistance_to_fluoroquinolones
Pseudomonas_aeruginosa_oprD_with_mutation_conferring_resistance_to_imipenem
Pseudomonas_aeruginosa_parE_conferring_resistance_to_fluoroquinolones
Pseudomonas_aeruginosa_soxR
Pseudomonas_mutant_PhoP_conferring_resistance_to_colistin
Pseudomonas_mutant_PhoQ_conferring_resistance_to_colistin
PvrR
ramA
Rhodobacter_sphaeroides_ampC_beta-lactamase
Rhodobacter-sphaeroides-ampC-beta-lactamase
Rhodococcus_fascians_cmr
Rhodococcus-fascians-cmr
Salmonella_enterica_cmlA
Salmonella_enterica_gyrA_conferring_resistance_to_fluoroquinolones
Salmonella_enterica_gyrA_with_mutation_conferring_resistance_to_triclosan
Salmonella_enterica_parC_conferring_resistance_to_fluoroquinolones
Salmonella_enterica_ramR_mutants
Salmonella_enterica_soxR_with_mutation_conferring_antibiotic_resistance
Salmonella_serovars_gyrB_conferring_resistance_to_fluoroquinolone
Salmonella_serovars_parE_conferring_resistance_to_fluoroquinolones
Salmonella_serovars_soxS_with_mutation_conferring_antibiotic_resistance
sdiA
Serratia_marcescens_Omp1
Shigella_flexneri_gyrA_conferring_resistance_to_fluoroquinolones
Shigella_flexneri_parC_conferring_resistance_to_fluoroquinolones
smeR
smeS
Staphylococcus_aureus_agrA_with_mutation_conferring_daptomycin_resistance
Staphylococcus_aureus_cls_conferring_resistance_to_daptomycin
Staphylococcus_aureus_GlpT_with_mutation_conferring_resistance_to_fosfomycin
Staphylococcus_aureus_gyrA_conferring_resistance_to_fluoroquinolones
Staphylococcus_aureus_gyrB_conferring_resistance_to_aminocoumarin
Staphylococcus_aureus_ileS_with_mutation_conferring_resistance_to_mupirocin
Staphylococcus_aureus_menA_with_mutation_conferring_resistance_to_lysocin
Staphylococcus_aureus_mprF
Staphylococcus_aureus_mprF_mutations_conferring_resistance_to_daptomycin
Staphylococcus_aureus_murA_with_mutation_conferring_resistance_to_fosfomycin
Staphylococcus_aureus_parC_conferring_resistance_to_fluoroquinolone
Staphylococcus_aureus_parE_conferring_resistance_to_aminocoumarin
Staphylococcus_aureus_parE_conferring_resistance_to_fluoroquinolones
Staphylococcus_aureus_pgsA_mutations_conferring_resistance_to_daptomycin
Staphylococcus_aureus_rpoB_mutants_conferring_resistance_to_daptomycin
Staphylococcus_aureus_rpoB_mutants_conferring_resistance_to_rifampicin
Staphylococcus_aureus_rpoC_conferring_resistance_to_daptomycin
Staphylococcus_aureus_UhpT_with_mutation_conferring_resistance_to_fosfomycin
Staphylococcus_aureus_walK_with_mutation_conferring_daptomycin_resistance
Staphylococcus_mutant_fusA_gene_conferring_resistance_to_fusidic_acid
Staphylococcus_mutant_fusE_gene_conferring_resistance_to_fusidic_acid
Streptococcus_agalactiae_mprF
Streptococcus_mitis_CdsA_with_mutation_conferring_daptomycin_resistance
Streptococcus_pneumoniae_parC_conferring_resistance_to_fluoroquinolone
Streptococcus_pneumoniae_PBP1a_conferring_resistance_to_amoxicillin
Streptococcus_pneumoniae_PBP2b_conferring_resistance_to_amoxicillin
Streptococcus_pneumoniae_PBP2x_conferring_resistance_to_amoxicillin
Streptococcus_pyogenes_folP_with_mutation_conferring_resistance_to_sulfonamides
Streptomyces_cinnamoneus_EF-Tu_mutants_conferring_resistance_to_elfamycin
Streptomyces_rishiriensis_parY_mutant_conferring_resistance_to_aminocoumarin
Streptomyces-rishiriensis-parY-mutant-conferring-resistance-to-aminocoumarin
TriA
Ureaplasma_urealyticum_gyrB_conferring_resistance_to_fluoroquinolone
Ureaplasma_urealyticum_parC_conferring_resistance_to_fluoroquinolone
vanRA
vanRB
vanRC
vanRD
vanRE
vanRF
vanRG
vanRI
vanRL
vanRM
vanRN
vanRO
vanSA
vanSB
vanSC
vanSD
vanSE
vanSF
vanSG
vanSI
vanSL
vanSM
vanSN
vanSO
Vibrio_cholerae_OmpT
Vibrio_cholerae_OmpU
Vibrio_cholerae_varG
